# Supplementary material for: Confounding factors in assessing the enriched expression of somatic mutant alleles in bulk tumor samples
Source: Genome Res. 2026 Apr;36(4):671–83. doi: 10.1101/gr.281003.125 (PMC13138019; doi:10.1101/gr.281003.125)
Supplement: Supplement 19 [file Supplemental_Code.tar.gz]

Archive with 9 entries (8 files):
- supplemental_code
- supplemental_code/README.txt
- supplemental_code/sample_data.txt
- supplemental_code/RNAIndelv3.3.0.tar.gz
- supplemental_code/refCodingExon.bed.gz
- supplemental_code/refCodingExon.bed.gz.tbi
- supplemental_code/test_indels.txt
- supplemental_code/premature_stop_codon_locator.py
- supplemental_code/aev_sim.py
