# Supplementary material for: Confounding factors in assessing the enriched expression of somatic mutant alleles in bulk tumor samples
Source: Genome Res. 2026 Apr;36(4):671–83. doi: 10.1101/gr.281003.125 (PMC13138019; doi:10.1101/gr.281003.125)
Supplement: Supplement 19 [file Supplemental_Code.tar.gz › supplemental_code/README.txt]

### how to annotate NMD sensitivity

0. Install pandas and pysam.

1. Prepare input variants in a tab-delimited table as in "sample_data.txt".
   Use RefSeq NM_**** to specify isoforms.

2. Run the command:
   python premature_stop_codon.py -i sample_data.txt -e refCodingExon.bed.gz -r GRCh38.fa

Supported for GRCh38.


### indel realignment ###

0. Install pandas, pysam, and indelpost.

1. Prepare input variants in a tab-delimited table as in "test_indels.txt".

2. Run the command:
   python cross_platform_checker.py -c test_indels.txt \
                                    -f reference.fa \
                                    -t tumor_dna.bam \
                                    -n normal_dna.bam \
                                    -r tumor_rna.bam 

Visit https://github.com/stjude/indelPost for installation. 
