# Supplementary material for: Confounding factors in assessing the enriched expression of somatic mutant alleles in bulk tumor samples
Source: Genome Res. 2026 Apr;36(4):671–83. doi: 10.1101/gr.281003.125 (PMC13138019; doi:10.1101/gr.281003.125)
Supplement: Supplement 19 [file Supplemental_Code.tar.gz › supplemental_code/sample_data.txt]

CHROM	POS	REF	ALT	Isoform
chr17	7669609	TCAGTCTGA	T	NM_000546.5
chr17	7670663	T	TCCAAGG	NM_000546.5
chr17	7670676	TC	T	NM_000546.5
chr17	7676181	GCTTC	TTCTGGGAGCTTT	NM_000546.5
chr17	7676542	GTTTCCTGACTCAGAGGGGGCTCGACGCTAGGATC	G	NM_000546.5
