# Supplementary material for: Confounding factors in assessing the enriched expression of somatic mutant alleles in bulk tumor samples
Source: Genome Res. 2026 Apr;36(4):671–83. doi: 10.1101/gr.281003.125 (PMC13138019; doi:10.1101/gr.281003.125)
Supplement: Supplement 19 [file Supplemental_Code.tar.gz › supplemental_code/test_indels.txt]

CHROM	POS	REF	ALT
chr1	114733850	TCTTTACC	T
chr3	10149835	AG	A
chr5	138090617	AT	A
chr6	43339522	A	AC
chr6	116279539	GC	G
chr10	113614842	AC	A
chr11	18479010	CT	C
chr11	61337969	CT	C
chr12	6470558	GT	G
chr16	89550501	C	CA
chr21	32726799	ACATGAGACATTCTTCCT	A
chrX	108733024	GCTGT	G
