# Supplementary material for: Confounding factors in assessing the enriched expression of somatic mutant alleles in bulk tumor samples
Source: Genome Res. 2026 Apr;36(4):671–83. doi: 10.1101/gr.281003.125 (PMC13138019; doi:10.1101/gr.281003.125)
Supplement: Supplement 19 [file Supplemental_Code.tar.gz › supplemental_code/premature_stop_codon_locator.py]

#!/usr/bin/env python3

import csv
import pysam
import pandas as pd

STOPs = ("TAA", "TAG", "TGA")

class Exon:
    def __init__(
        self,
        chrom,
        start,
        end,
        strand,
        curr_exon,
        total_exon,
        prev_start,
        prev_end,
        next_start,
        next_end,
    ):
        self.chrom = chrom
        self.start = start
        self.end = end
        self.strand = strand
        self.curr_exon = curr_exon
        self.total_exon = total_exon
        self.prev_start = prev_start
        self.prev_end = prev_end
        self.next_start = next_start
        self.next_end = next_end

        self.is_first = True if curr_exon == 1 else False
        self.is_last = True if curr_exon == total_exon else False
        self.is_second_last = True if (curr_exon + 1) == total_exon else False
        self.len = start - end + 1


def revcon(seq):
    d = {
        "A": "T",
        "a": "t",
        "C": "G",
        "c": "g",
        "T": "A",
        "t": "a",
        "G": "C",
        "g": "c",
        "N": "N",
        "n": "n",
        "-": "-",
    }

    s = ""
    for base in seq[::-1]:
        s += d[base]

    return s


def fetch_exon_data(chrom, pos, isoform, refgen, window):
    isoform = get_isoform(isoform)
    tmp, dist = [], []
    for line in refgen.fetch(chrom, pos - window, pos + window):
        if isoform in line:
            tmp.append(line)
            lst = line.split("\t")
            if len(lst) == 7:
                start, end = int(lst[1]), int(lst[2])
                if start <= pos <= end:
                    dist.append(0)
                elif pos < start:
                    dist.append(start - pos)
                else:
                    dist.append(pos - end)

    if dist:
        min_dist = min(dist)

        res = []
        for _, __ in zip(tmp, dist):
            if __ == min_dist:
                res.append(_)

        return res


def get_isoform(isoform):
    return isoform.split(".")[0] if "." in isoform else isoform


def adjacents(line):
    lst = line.split("|")
    return int(lst[0]), int(lst[1])


def parse_to_exon(chrom, pos, isoform, refgen, window=1):
    fetched = fetch_exon_data(chrom, pos, isoform, refgen, window)
    if not fetched:
        return

    for line in fetched:
        lst = line.split("\t")
        info = lst[3].split("|")
        if isoform == get_isoform(info[0]):
            prev_start, prev_end = adjacents(lst[5])
            next_start, next_end = adjacents(lst[6])
            return Exon(
                chrom,
                int(lst[1]),
                int(lst[2]),
                lst[4],
                int(info[2]),
                int(info[3]),
                prev_start,
                prev_end,
                next_start,
                next_end,
            )

    return None


def to_first_exon(exon, isoform, resgen):
    while not exon.is_first:
        exon = parse_to_exon(exon.chrom, exon.prev_start, isoform, resgen)
    return exon


def construct_transcript(chrom, pos, isoform, resgen):
    transcript = []
    try:
        isoform = get_isoform(isoform)
        event_exon = parse_to_exon(chrom, pos, isoform, resgen, window=100)
        first_exon = to_first_exon(event_exon, isoform, resgen)
    except:
        return transcript

    transcript.append(first_exon)
    while not first_exon.is_last:
        first_exon = parse_to_exon(chrom, first_exon.next_start, isoform, resgen)
        transcript.append(first_exon)

    return transcript


def find_event_position(transcript, pos):
    strand = transcript[0].strand

    i, n = 0, len(transcript)
    for i in range(n):
        if i == 0:
            if strand == "+":
                if pos < transcript[i].start:
                    return "u", 3  # 3'utr
                elif transcript[i].start <= pos <= transcript[i].end:
                    return "e", i  # exon

                if n > 1:
                    if transcript[i].end < pos < transcript[i + 1].start:
                        if (
                            pos - transcript[i].end > 14
                            and transcript[i + 1].start - pos > 14
                        ):
                            return "i", -1  # intron
                        else:
                            return "s", i  # splice
            else:
                if transcript[i].end < pos:
                    return -1, 3
                elif transcript[i].start <= pos <= transcript[i].end:
                    return "e", i

                if n > 1:
                    if transcript[i + 1].end < pos < transcript[i].start:
                        if (
                            transcript[i].start - pos > 14
                            and pos - transcript[i + 1].end > 14
                        ):
                            return "i", -1  # intron
                        else:
                            return "s", i
        elif i == (n - 1):
            if strand == "+":
                if transcript[i].end < pos:
                    return "u", 5  # 5'utr
                elif transcript[i].start <= pos <= transcript[i].end:
                    return "e", i
            else:
                if pos < transcript[i].start:
                    return "u", 5
                elif transcript[i].start <= pos <= transcript[i].end:
                    return "e", i
        else:
            if strand == "+":
                if transcript[i].end < pos < transcript[i + 1].start:
                    if (
                        transcript[i + 1].start - pos > 14
                        and pos - transcript[i].end > 14
                    ):
                        return "i", -1
                    else:
                        return "s", i
                elif transcript[i].start <= pos <= transcript[i].end:
                    return "e", i
            else:
                if transcript[i + 1].end < pos < transcript[i].start:
                    if (
                        transcript[i].start - pos > 14
                        and pos - transcript[i + 1].end > 14
                    ):
                        return "i", -1
                    else:
                        return "s", i
                elif transcript[i].start <= pos <= transcript[i].end:
                    return "e", i


def mutate_exon(exon, pos, ref, alt, fasta):
    part1 = fasta.fetch(exon.chrom, exon.start - 1, pos - 1)
    part2 = alt
    if pos + len(ref) - 1 <= exon.end:
        part3 = fasta.fetch(exon.chrom, pos - 1 + len(ref), exon.end)
        return True, part1 + part2 + part3, "frameshift"
    else:
        strand = exon.strand
        if strand == "+":
            if exon.is_last:
                _type = "non_ptc_introducing"
            else:
                _type = "splice_motif_destroyed"
        else:
            if exon.is_first:
                _type = "start_codon_destroyed"
            else:
                _type = "splice_motif_destroyed"

        part3 = fasta.fetch(exon.chrom, pos - 1 + len(ref), pos - 1 + len(ref) + 100)
        return False, part1 + part2 + part3, _type


def find_ptc(transcript, event_i, pos, ref, alt, fasta):
    strand = transcript[0].strand

    seq = []
    for i, exon in enumerate(transcript):
        if i != event_i:
            if strand == "+":
                seq.append(fasta.fetch(exon.chrom, exon.start - 1, exon.end))
            else:
                seq.append(revcon(fasta.fetch(exon.chrom, exon.start - 1, exon.end)))
        else:
            res = mutate_exon(exon, pos, ref, alt, fasta)
            if res[0]:
                if strand == "+":
                    seq.append(res[1])
                else:
                    seq.append(revcon(res[1]))
            else:
                return (res[-1], res[-1])

    leftover = ""
    from_start = -3
    for j, s in enumerate(seq):
        _seq = leftover + s
        while len(_seq) > 2:
            codon = _seq[:3]
            from_start += 3
            if codon in STOPs:
                # print("found", from_start, j, len(s), len(seq), len(_seq), len(seq[-1]))
                if j + 1 == len(seq) and len(_seq) == 3:
                    return None  # no ptc
                else:
                    return (
                        from_start,
                        j + 1,
                        len(s),
                        len(seq),
                        len(_seq),
                        len(seq[-1]),
                    )
            _seq = _seq[3:]

        leftover = _seq

    empty = ()
    return (1,)


def annotate_nmd_pattern(chrom, pos, ref, alt, isoform, resgen, fasta):
    transcript = construct_transcript(chrom, pos, isoform, resgen)
    if not transcript:
        return "not_found:{}_in_input_database".format(isoform)

    res = find_event_position(transcript, pos)

    if res[0] == "i":
        return "intronic"

    if res[0] == "u":
        if res[1] == 3:
            return "3'utr"
        else:
            return "5'utr"

    if res[0] == "s":
        return "splice_region"

    if res[0] == "e":
        ptc = find_ptc(transcript, res[1], pos, ref, alt, fasta)

        if not ptc:
            return "non_ptc_introducing"  # inframes

        if len(ptc) > 3:
            dist_from_start = ptc[0]
            curr_exon = int(ptc[1])
            this_exon_len = ptc[2]
            total_exon = int(ptc[3])
            dist_to_exon_end = ptc[4]

            if curr_exon == total_exon:
                return "last_exon"

            if curr_exon + 1 == total_exon:
                if dist_to_exon_end <= 55:
                    return "penultimate"

            if dist_from_start <= 150:
                return "close_to_start"

            if this_exon_len > 407:
                return "long_exon"

            return "sensitive"
        elif len(ptc) == 2:
            return ptc[0]
        else:
            return "non_ptc_introducing"


def _annot(row, resgen, fasta):
    return annotate_nmd_pattern(
        row["CHROM"], row["POS"], row["REF"], row["ALT"], row["Isoform"], resgen, fasta
    )


def main(inputfile, resgen, fasta):

    df = pd.read_csv(inputfile, sep="\t")
    df["NMD_pattern"] = df.apply(_annot, resgen=resgen, fasta=fasta, axis=1)

    df.to_csv(inputfile.replace(".txt", ".nmd.txt"), sep="\t", index=False)


if __name__ == "__main__":
    import argparse
    parser = argparse.ArgumentParser()

    parser.add_argument("-i", "--input-table", metavar="FILE", required=True)
    parser.add_argument("-e", "--exon-database", metavar="FILE", required=True)
    parser.add_argument("-r", "--reference-fasta", metavar="FILE", required=True)   
    
    args = parser.parse_args()

    exons = pysam.TabixFile(args.exon_database)
    fasta = pysam.FastaFile(args.reference_fasta)

    main(args.input_table, exons, fasta)
