# Supplementary material for: Confounding factors in assessing the enriched expression of somatic mutant alleles in bulk tumor samples
Source: Genome Res. 2026 Apr;36(4):671–83. doi: 10.1101/gr.281003.125 (PMC13138019; doi:10.1101/gr.281003.125)
Supplement: Supplement 19 [file Supplemental_Code.tar.gz › supplemental_code/aev_sim.py]

import numpy as np
import matplotlib.pyplot as plt


def dna(m, w, i, j, k, p):
    q = (1 - p) / p
    c = m + w
    nume = i * j * m + (1 - i) * k
    deno = (c - 2) * i + (1 + q) * 2

    return nume / deno


def rna(m, w, e, d, i, j, k, p):
    q = (1 - p) / p
    c = m + w
    nume = e * (i * j * m + (1 - i) * k) * (1 - d)
    deno = e * i * (c - m * d * j) + e * (1 - i) * (2 - d * k) + 2 * q

    return nume / deno


def sim(ax, m, w, i, j, k, d=0):
    """
    Subclonal CNA is found in 100% (gray), 50% (blue), or 33% (orange) tumor cells
    The 100% case serves as a reference (clonal)
    m: copy number of mutant allele
    w: copy number of wildtype allele
    i: fraction of tumor cells with CNA
    j: fraction of tumor cells with CNA carrying the mutation
    k: fraction of tumor cells w/o CNA  carrying the mutation
    d: NMD efficiency (default zero)
    """
    ps = np.linspace(0.01, 1)

    # subclonal case
    e = 3
    color = "red"
    data = [rna(m, w, e, d, i, j, k, p) / dna(m, w, i, j, k, p) for p in ps]
    ax.plot(ps, data, color=color, ls="-")

    e = 1
    data = [(rna(m, w, e, d, i, j, k, p) / dna(m, w, i, j, k, p)) for p in ps]
    ax.plot(ps, data, color=color, ls="--")

    e = 1 / 3
    data = [rna(m, w, e, d, i, j, k, p) / dna(m, w, i, j, k, p) for p in ps]
    ax.plot(ps, data, color=color, ls=":")

    # clonal case as reference (ref)
    e = 3
    color = "#A8A9AD"
    data = [rna(m, w, e, d, 1, 1, 0, p) / dna(m, w, 1, 1, 0, p) for p in ps]
    ax.plot(ps, data, color=color, ls="-")

    e = 1
    data = [rna(m, w, e, d, 1, 1, 0, p) / dna(m, w, 1, 1, 0, p) for p in ps]
    ax.plot(ps, data, color=color, ls="--")

    e = 1 / 3
    data = [rna(m, w, e, d, 1, 1, 0, p) / dna(m, w, 1, 1, 0, p) for p in ps]
    ax.plot(ps, data, color=color, ls=":")


fig, ax = plt.subplots(nrows=2)

sim(ax[0], m=1, w=0, i=0.5, j=0.5, k=0.5, d=0)
sim(ax[1], m=2, w=1, i=0.5, j=0.5, k=0.5, d=0)

plt.show()
